# Supplementary material for: Epidemiological, Pathological, and Molecular Studies on Sheeppox Disease Outbreaks in Karnataka, India
Source: Microorganisms. 2024 Jul 4;12(7):1373. doi: 10.3390/microorganisms12071373 (PMC11279338; doi:10.3390/microorganisms12071373)
Supplement: Supplementary file 1 [file microorganisms-12-01373-s001.zip]

Archive with 1 entries (1 files):
- microorganisms-2908340-supplementary.pdf
